# Supplementary material for: Polycyclic aromatic hydrocarbons and their metabolites in bronchoalveolar lavage and urine samples from patients with inhalation injury throughout their hospitalization: A prospective pilot study
Source: PLoS One. 2024 Aug 1;19(8):e0308163. doi: 10.1371/journal.pone.0308163 (PMC11293749; doi:10.1371/journal.pone.0308163)
Supplement: S1 Data — Raw data from PAHs, oxy-PAHs, nitro-PAHs analyses in pooled BAL samples of ten patients with inhalation injury during their hospitalization. Raw data from OH-PAHs analyses in urine samples of patients with inhalation injury during their hospitalization. (XLSX) [file pone.0308163.s001.xlsx]

## Sheet: Clinical data
Raw clinical data of ten patients with inhalation injury during their hospitalization
Parameter	Unit	Patient_1 1d	Patient_1 3d	Patient_1 7d	Patient_1 14d	Patient_2 1d	Patient_2 3d	Patient_2 7d	Patient_2 14d	Patient_3 1d	Patient_3 3d	Patient_3 7d	Patient_3 14d	Patient_4 1d	Patient_4 3d	Patient_4 7d	Patient_4 14d	Patient_5 1d	Patient_5 3d	Patient_5 7d	Patient_5 14d	Patient_6 1d	Patient_6 3d	Patient_6 7d	Patient_6 14d	Patient_7 1d	Patient_7 3d	Patient_7 7d	Patient_7 14d	Patient_8 1d	Patient_8 3d	Patient_8 7d	Patient_8 14d	Patient_9 1d	Patient_9 3d	Patient_9 7d	Patient_9 14d	Patient_10 1d	Patient_10 3d	patient_10 7d	Patient_10 14d
Age	years	20				33				50				65				41				58				45				25				49				57
Sex	N/A	M				M				M				F				M				F				M				M				M				M
TBSA	%	30				71				35				36				36				13				22				7				10				4.5
Grade (G) of inhalation injury	N/A	G1				G3				G3				G2/3				G1				G3/4				G0/1				G3				G1/2				G2
Exitus during hospitalization	N/A	no				yes				no				yes				no				no				no				no				no				no
ABSI	N/A	6				12				9				11				9				8				8				5				6				6
Glukose	mmol/L	9.9		5.5		5.9	11.7	14.6	11.3	10.1				5.2	6.8	11.6		8.8	6	8.1	5.9	9.9	8.6	11.7	7.1	6.2	5.5	5.6	5	6.4	5			5.8	8.3	7.9	8.5	9.1		7.6	6.3
Lactate	mmol/L					4.3	2.1	0.8										0.8	0.9
Creatinine in serum	µmol/L	87		46		79	215	313	141		72	64	40	62	39	36		76	67	48	44	41	44	43		56	57	57	52	66	67			84	66	73	34	181	58	43	37
Na	mmol/L	137	134	138	139	150	136	143	140					140	142	139		141	136	144	138	139	146	140	142	138	136	135	138	139	139	138		140	140	141	142	135	145	140	143
K	mmol/L	4.3	3.9	3.8	4	4.9	5	5.1	6.1					3.7	4.2	5.3		3.7	4.1	3.8	4.4	3	3.9	4.5	4.2	3.8	3.8	4.4	4.4	3.9	3.8	4.3		4.1	3.6	4	3.6	4	3.7	4.7	4.5
Cl	mmol/L	106	104	106	105	115	108	105	106					106	113	105		109	107	109	102	109	114	109	113	104	104	106	108	104	104	102		106	105	101	105	104	111	104	113
P	mmol/L	0.42		0.83		2.1	1.71	4.01	2.61	0.57	0.72	1.19	0.65	1.17	0.61	0.6		0.74	0.78	0.79	1.04	1.19		0.84		0.98	0.69	0.84		0.81	1.13			1.28	0.78	1.52	1.22	1.63		1.22	0.96
Mg	mmol/L	0.71		0.79		0.95	0.81	1.19	0.78	0.85		0.85	0.8	0.75	0.67	0.76		0.8	0.72	0.81	0.89	0.63		0.61		0.86	0.81	0.82		0.74	0.73			0.83	0.76	0.96	0.97	0.95		0.85	0.94
Total bilirubin	µmol/L	12.6		3.2		18.3	5.9	2.5	2.5		11.9	10.5	11	14	36.5	14.6		15.1	6.4	4.7	6.5	67.1	89	158.6	147.1	4.4	12.9	10.7	3.5	10.7	11.1			8.6	28.3	11	5.8	5.4		4.8	1.8
Total protein	g/L	60.4		56.3	52.5	50.9	28.6	47.2	45.5	48.1	42.8	43.8	49.2	54	35.3	56.6		64.8	46.3	53.8	62.6	67.4	52.5	57.4	71.1	67.7	52.6	66.7	55.8	54.7	59.1			56.8	47	63.2	65	75.2	54.8	66.2	63.7
Albumin	g/L	38.3		31.5	26.9	30.5	14.9	23.4	23.7	24.4	23.6	28.7	26.9	27.8	17.7	27.6		38.1	25.2	31.3	32.8	25.7	25.4	29.8	27.6	39.6	26.6	32.4	26.2	37.6	31.8			36.4	25.9	29.5	29.3	25.6	23.5	27.6	30.6
CRP	mg/L			227.9			138.1	268.9	194.7		242	331.1	245								133.5							287.3		31	96.5	24.7			132	206.4	91.5				89.7
PCT	µg/L			0.48				4.39	17				0.08					0.05			0.42							1.18			0.17					0.27	0.14				0.42
ALT	µkat/L	0.44		0.42		0.63	0.5	0.34	0.33	0.72		0.26	0.24	0.26	0.5	0.23		0.48	0.2	0.22	0.61	0.78	0.36	0.54	1.3	0.32	0.14	0.14	0.16	0.43	0.53			0.48	0.29	0.55	1.56	0.12		0.12	0.18
AST	µkat/L	1.03		0.49		1.48	2.25	0.75	1.43	1.95		0.58	0.52	0.72	0.99	0.33		0.9	0.27	0.32	0.78	2.13	0.8	1.72	2.06	0.67	0.26	0.45	0.3	0.38	0.85			0.58	0.21	1.09	1	0.39		0.67	0.41
Urea in serum	mmol/L	6.7		2.2		5.6	12.9	34.5	28.5		4.2	3.8	3.3	3.4	2.6	4.9		5.8	2.6	5.2	5.8	2.3	3.6	6.8		3.2	2.7	5.4	5.8	3.2	2.5			4.5	2.2	4.9	7.3	16.5	10.4	12.1	15.6
1d, 1st Day of hospitalization; M, male; F, female; ABSI, abbreviated burn severity index; TBSA, total body surface area; CRP, C-reactive protein; PCT, procalcitonin; ALT, alanine aminotransferase; AST, aspartate aminotransferase; green, Low-grade of inhlation injury; purple, High-grade of inhalation injury

## Sheet: BAL
Raw data from PAHs, oxy-PAHs, nitro-PAHs analyses in pooled BAL samples of ten patients with inhalation injury during their hospitalization
Analyte	Unit	Patient_1 1d R	Patient_1 1d L	Patient_1 14d R	Patient_1 14d L	Patient_2 1d R	Patient_2 1d L	Patient_2 14d R	Patient_2 14d L	Patient_3 1d R	Patient_3 1d L	Patient_3 14d R	Patient_3 14d L	Patient_4 1d R	Patient_4 1d L	Patient_5 1d R	Patient_5 1d L	Patient_5 14d R	Patient_5 14d L	Patient_6 1d R	Patient_6 1d L	Patient_6 14d R	Patient_6 14d L	Patient_7 1d R	Patient_7 1d L	Patient_7 14d R	Patient_7 14d L	Patient_8 1d R	Patient_8 1d L	Patient_9 1d R	Patient_9 1d L	Patient_9 14d R	Patient_9 14d L	Patient_10 1d	Patient_10 1d L	Patient_10 14d R	Patient_10 14d L	Patient_1 3d R+L	Patient_1 7d R+L	Patient_2 3d R+L	Patient_2 5d R+L	Patient_2 7d R+L	Patient_3 3d R+L	Patient_3 5d R+L	Patient_3 7d R+L	Patient_4 3d R+L	Patient_4 5d R+L	Patient_4 7d R+L	Patient_5 3d R+L
naphthalene	ng/mL	<8.52	<11.93	<7.46	<11.93	<7.46	<11.6	<7.46	<10.99	<7.32	<10.99	<7.32	<10.99	<7.32	<10.99	<7.32	<11.28	<7.46	<10.99	<7.32	<10.99	<7.2	<10.99	<7.32	<10.99	<7.46	<11.6	<3.51	<5.22	<3.33	<5.09	<3.39	<5.09	<3.39	<5.22	<3.33	<5.09	<4.39	<4.49	<4.39	<4.39	<4.44	<4.39	<4.64	<4.39	<4.49	<4.44	<4.39	<4.39
acenaphthylene	ng/mL	<0.21	<0.29	<0.18	<0.29	<0.18	<0.28	<0.18	<0.27	<0.18	<0.27	<0.18	<0.27	<0.18	<0.27	<0.18	<0.28	<0.18	<0.27	<0.18	<0.27	<0.18	<0.27	<0.18	<0.27	<0.18	<0.28	<0.33	<0.48	<0.31	<0.47	<0.31	<0.47	<0.31	<0.48	<0.31	<0.47	<0.11	<0.11	<0.11	<0.11	<0.11	<0.11	<0.11	<0.11	<0.11	<0.11	<0.11	<0.11
acenaphthene	ng/mL	<0.12	<0.17	<0.11	<0.17	<0.11	<0.16	<0.11	<0.16	<0.1	<0.16	<0.1	<0.16	<0.1	<0.16	<0.1	<0.16	<0.11	<0.16	<0.1	<0.16	<0.1	<0.16	<0.1	<0.16	<0.11	<0.16	<0.14	<0.2	<0.13	<0.2	<0.13	<0.2	<0.13	<0.2	<0.13	<0.2	<0.06	<0.06	<0.06	<0.06	<0.06	<0.06	<0.07	<0.06	<0.06	<0.06	<0.06	<0.06
fluorene	ng/mL	<1.17	<1.64	<1.03	<1.64	<1.03	<1.6	<1.03	<1.51	<1.01	<1.51	<1.01	<1.51	<1.01	<1.51	<1.01	<1.55	<1.03	<1.51	<1.01	<1.51	<0.99	<1.51	<1.01	<1.51	<1.03	<1.6	<0.29	<0.44	<0.28	<0.42	<0.28	<0.42	<0.28	<0.44	<0.28	<0.42	<0.61	<0.62	<0.61	<0.61	<0.61	<0.61	<0.64	<0.61	<0.62	<0.61	<0.61	<0.61
phenanthrene	ng/mL	<3.7	<5.17	<3.23	<5.17	<3.23	<5.03	<3.23	<4.77	<3.18	<4.77	<3.18	<4.77	<3.18	<4.77	<3.18	<4.89	<3.23	<4.77	<3.18	<4.77	<3.12	<4.77	<3.18	<4.77	<3.23	<5.03	<3.25	<4.83	<3.08	<4.7	<3.13	<4.7	<3.13	<4.83	<3.08	<4.7	<1.91	<1.95	<1.91	<1.91	<1.93	<1.91	<2.01	<1.91	<1.95	<1.93	<1.91	<1.91
anthracene	ng/mL	<0.17	<0.24	<0.15	<0.24	<0.15	<0.24	<0.15	<0.22	<0.15	<0.22	<0.15	<0.22	<0.15	<0.22	<0.15	<0.23	<0.15	<0.22	<0.15	<0.22	<0.15	<0.22	<0.15	<0.22	<0.15	<0.24	<0.14	<0.21	<0.13	<0.2	<0.14	<0.2	<0.14	<0.21	<0.13	<0.2	<0.09	<0.09	<0.09	<0.09	<0.09	<0.09	<0.09	<0.09	<0.09	<0.09	<0.09	<0.09
fluoranthene	ng/mL	<3.76	<5.26	<3.29	<5.26	<3.29	<5.11	<3.29	<4.84	<3.23	<4.84	<3.23	<4.84	<3.23	<4.84	<3.23	<4.98	<3.29	<4.84	<3.23	<4.84	<3.17	<4.84	<3.23	<4.84	<3.29	<5.11	<1.11	<1.65	<1.05	<1.6	<1.07	<1.6	<1.07	<1.65	<1.05	<1.6	<1.94	<1.98	<1.94	<1.94	<1.96	<1.94	<2.05	<1.94	<1.98	<1.96	<1.94	<1.94
pyrene	ng/mL	<3.43	<4.8	<3	<4.8	<3	<4.67	<3	<4.42	<2.95	<4.42	<2.95	<4.42	<2.95	<4.42	<2.95	<4.54	<3	<4.42	<2.95	<4.42	<2.9	<4.42	<2.95	<4.42	<3	<4.67	<0.61	<0.91	<0.58	<0.89	<0.59	<0.89	<0.59	<0.91	<0.58	<0.89	<1.77	<1.81	<1.77	<1.77	<1.79	<1.77	<1.87	<1.77	<1.81	<1.79	<1.77	<1.77
benzo(a)anthracene	ng/mL	<0.14	<0.2	<0.12	<0.2	<0.12	<0.19	<0.12	<0.18	<0.12	<0.18	<0.12	<0.18	<0.12	<0.18	<0.12	<0.19	<0.12	<0.18	<0.12	<0.18	<0.12	<0.18	<0.12	<0.18	<0.12	<0.19	0.33	0.14	<0.01	0.08	0.06	0.08	0.08	0.14	<0.01	<0.01	<0.07	<0.08	<0.07	<0.07	<0.07	<0.07	<0.08	<0.07	<0.08	<0.07	<0.07	<0.07
chrysene	ng/mL	<0.06	<0.08	<0.05	<0.08	<0.05	<0.08	<0.05	<0.07	<0.05	<0.07	<0.05	<0.07	<0.05	<0.07	<0.05	<0.08	<0.05	<0.07	<0.05	<0.07	<0.05	<0.07	<0.05	<0.07	<0.05	<0.08	0.37	0.29	<0.04	0.19	<0.04	0.19	<0.04	0.2	<0.04	0.19	<0.03	<0.03	<0.03	<0.03	<0.03	<0.03	<0.03	<0.03	<0.03	<0.03	<0.03	<0.03
benzo(b)fluoranthene	ng/mL	<0.29	<0.41	<0.26	<0.41	<0.26	<0.4	<0.26	<0.38	<0.25	<0.38	<0.25	<0.38	<0.25	<0.38	<0.25	<0.39	<0.26	<0.38	<0.25	<0.38	<0.25	<0.38	<0.25	<0.38	<0.26	<0.4	<0.28	<0.41	<0.26	<0.4	<0.26	<0.4	<0.26	<0.41	<0.26	<0.4	<0.15	<0.15	<0.15	<0.15	<0.15	<0.15	<0.16	<0.15	<0.15	<0.15	<0.15	<0.15
benzo(k)fluoranthene	ng/mL	<0.32	<0.45	<0.28	<0.45	<0.28	<0.43	<0.28	<0.41	<0.27	<0.41	<0.27	<0.41	<0.27	<0.41	<0.27	<0.42	<0.28	<0.41	<0.27	<0.41	<0.27	<0.41	<0.27	<0.41	<0.28	<0.43	<0.34	<0.5	<0.32	<0.49	<0.33	<0.49	<0.33	<0.5	<0.32	<0.49	<0.16	<0.17	<0.16	<0.16	<0.17	<0.16	<0.17	<0.16	<0.17	<0.17	<0.16	<0.16
benzo(a)pyrene	ng/mL	<0.38	<0.53	<0.33	<0.53	<0.33	<0.51	<0.33	<0.48	<0.32	<0.48	<0.32	<0.48	<0.32	<0.48	<0.32	<0.5	<0.33	<0.48	<0.32	<0.48	<0.32	<0.48	<0.32	<0.48	<0.33	<0.51	<0.41	<0.61	<0.39	<0.59	<0.4	<0.59	<0.4	<0.61	<0.39	<0.59	<0.19	<0.2	<0.19	<0.19	<0.2	<0.19	<0.2	<0.19	<0.2	<0.2	<0.19	<0.19
indeno(123cd)pyrene	ng/mL	<0.22	<0.3	<0.19	<0.3	<0.19	<0.29	<0.19	<0.28	<0.19	<0.28	<0.19	<0.28	<0.19	<0.28	<0.19	<0.29	<0.19	<0.28	<0.19	<0.28	<0.18	<0.28	<0.19	<0.28	<0.19	<0.29	<0.61	<0.91	<0.58	<0.88	<0.59	<0.88	<0.59	<0.91	<0.58	<0.88	<0.11	<0.11	<0.11	<0.11	<0.11	<0.11	<0.12	<0.11	<0.11	<0.11	<0.11	<0.11
dibenzo(ah)anthracene	ng/mL	<0.26	<0.37	<0.23	<0.37	<0.23	<0.36	<0.23	<0.34	<0.22	<0.34	<0.22	<0.34	<0.22	<0.34	<0.22	<0.35	<0.23	<0.34	<0.22	<0.34	<0.22	<0.34	<0.22	<0.34	<0.23	<0.36	<0.17	<0.25	<0.16	<0.24	<0.16	<0.24	<0.16	<0.25	<0.16	<0.24	<0.13	<0.14	<0.13	<0.13	<0.14	<0.13	<0.14	<0.13	<0.14	<0.14	<0.13	<0.13
benzo(ghi)perylene	ng/mL	<0.25	<0.35	<0.22	<0.35	<0.22	<0.34	<0.22	<0.32	<0.21	<0.32	<0.21	<0.32	<0.21	<0.32	<0.21	<0.33	<0.22	<0.32	<0.21	<0.32	<0.21	<0.32	<0.21	<0.32	<0.22	<0.34	0.18	0.25	<0.13	<0.2	<0.13	<0.2	<0.13	0.21	<0.13	<0.2	<0.13	<0.13	<0.13	<0.13	<0.13	<0.13	<0.13	<0.13	<0.13	<0.13	<0.13	<0.13
biphenyl	ng/mL	<1.27	<1.78	<1.11	<1.78	<1.11	<1.73	<1.11	<1.64	<1.09	<1.64	<1.09	<1.64	<1.09	<1.64	<1.09	<1.68	<1.11	<1.64	<1.09	<1.64	<1.07	<1.64	<1.09	<1.64	<1.11	<1.73	<0.85	<1.27	<0.81	<1.24	<0.82	<1.24	<0.82	<1.27	<0.81	<1.24	<0.65	<0.67	<0.65	<0.65	<0.66	<0.65	<0.69	<0.65	<0.67	<0.66	<0.65	<0.65
retene	ng/mL	<0.52	<0.73	<0.45	<0.73	<0.45	<0.71	<0.45	<0.67	<0.45	<0.67	<0.45	<0.67	<0.45	<0.67	<0.45	<0.69	<0.45	<0.67	<0.45	<0.67	<0.44	<0.67	<0.45	<0.67	<0.45	<0.71	0.35	0.41	<0.08	<0.12	<0.08	<0.12	<0.08	<0.13	<0.08	<0.12	<0.27	<0.27	<0.27	<0.27	<0.27	<0.27	<0.28	<0.27	<0.27	<0.27	<0.27	<0.27
benzo(b)fluorene	ng/mL	<0.12	<0.16	<0.1	<0.16	<0.1	<0.16	<0.1	<0.15	<0.1	<0.15	<0.1	<0.15	<0.1	<0.15	<0.1	<0.15	<0.1	<0.15	<0.1	<0.15	<0.1	<0.15	<0.1	<0.15	<0.1	<0.16	<0.09	<0.13	<0.08	<0.12	<0.08	<0.12	<0.08	<0.13	<0.08	<0.12	<0.06	<0.06	<0.06	<0.06	<0.06	<0.06	<0.06	<0.06	<0.06	<0.06	<0.06	<0.06
benzo-naphto-thiophene	ng/mL	<0.09	<0.13	<0.08	<0.13	<0.08	<0.12	<0.08	<0.12	<0.08	<0.12	<0.08	<0.12	<0.08	<0.12	<0.08	<0.12	<0.08	<0.12	<0.08	<0.12	<0.08	<0.12	<0.08	<0.12	<0.08	<0.12	<0.05	<0.08	<0.05	<0.08	<0.05	<0.08	<0.05	<0.08	<0.05	<0.08	<0.05	<0.05	<0.05	<0.05	<0.05	<0.05	<0.05	<0.05	<0.05	<0.05	<0.05	<0.05
benzo(ghi)fluoranthene	ng/mL	<0.06	<0.08	<0.05	<0.08	<0.05	<0.07	<0.05	<0.07	<0.05	<0.07	<0.05	<0.07	<0.05	<0.07	<0.05	<0.07	<0.05	<0.07	<0.05	<0.07	<0.05	<0.07	<0.05	<0.07	<0.05	<0.07	0.32	0.2	<0.03	<0.04	<0.03	<0.04	<0.03	<0.05	<0.03	<0.04	<0.03	<0.03	<0.03	<0.03	<0.03	<0.03	<0.03	<0.03	<0.03	<0.03	<0.03	<0.03
cyclopenta(cd)pyrene	ng/mL	<0.19	<0.27	<0.17	<0.27	<0.17	<0.26	<0.17	<0.25	<0.17	<0.25	<0.17	<0.25	<0.17	<0.25	<0.17	<0.26	<0.17	<0.25	<0.17	<0.25	<0.16	<0.25	<0.17	<0.25	<0.17	<0.26	<0.09	<0.13	<0.08	<0.13	<0.09	<0.13	<0.09	<0.13	<0.08	<0.13	<0.1	<0.1	<0.1	<0.1	<0.1	<0.1	<0.11	<0.1	<0.1	<0.1	<0.1	<0.1
triphenylene	ng/mL	<0.06	<0.08	<0.05	<0.08	<0.05	<0.07	<0.05	<0.07	<0.05	<0.07	<0.05	<0.07	<0.05	<0.07	<0.05	<0.07	<0.05	<0.07	<0.05	<0.07	<0.05	<0.07	<0.05	<0.07	<0.05	<0.07	0.28	0.14	<0.02	<0.02	<0.02	<0.02	0.05	0.09	<0.02	<0.02	<0.03	<0.03	<0.03	<0.03	<0.03	<0.03	<0.03	<0.03	<0.03	<0.03	<0.03	<0.03
benzo(j)fluoranthene	ng/mL	<0.28	<0.4	<0.25	<0.4	<0.25	<0.39	<0.25	<0.37	<0.24	<0.37	<0.24	<0.37	<0.24	<0.37	<0.24	<0.38	<0.25	<0.37	<0.24	<0.37	<0.24	<0.37	<0.24	<0.37	<0.25	<0.39	<0.31	<0.47	<0.3	<0.45	<0.3	<0.45	<0.3	<0.47	<0.3	<0.45	<0.15	<0.15	<0.15	<0.15	<0.15	<0.15	<0.15	<0.15	<0.15	<0.15	<0.15	<0.15
benzo(e)pyrene	ng/mL	<0.28	<0.39	<0.25	<0.39	<0.25	<0.38	<0.25	<0.36	<0.24	<0.36	<0.24	<0.36	<0.24	<0.36	<0.24	<0.37	<0.25	<0.36	<0.24	<0.36	<0.24	<0.36	<0.24	<0.36	<0.25	<0.38	<0.26	<0.38	<0.24	<0.37	<0.25	<0.37	<0.25	<0.38	<0.24	<0.37	<0.15	<0.15	<0.15	<0.15	<0.15	<0.15	<0.15	<0.15	<0.15	<0.15	<0.15	<0.15
perylene	ng/mL	<0.34	<0.48	<0.3	<0.48	<0.3	<0.47	<0.3	<0.44	<0.29	<0.44	<0.29	<0.44	<0.29	<0.44	<0.29	<0.45	<0.3	<0.44	<0.29	<0.44	<0.29	<0.44	<0.29	<0.44	<0.3	<0.47	<0.3	<0.44	<0.28	<0.43	<0.29	<0.43	<0.29	<0.44	<0.28	<0.43	<0.18	<0.18	<0.18	<0.18	<0.18	<0.18	<0.19	<0.18	<0.18	<0.18	<0.18	<0.18
dibenzo(ac)anthracene	ng/mL	<0.26	<0.37	<0.23	<0.37	<0.23	<0.36	<0.23	<0.34	<0.22	<0.34	<0.22	<0.34	<0.22	<0.34	<0.22	<0.35	<0.23	<0.34	<0.22	<0.34	<0.22	<0.34	<0.22	<0.34	<0.23	<0.36	<0.17	<0.25	<0.16	<0.24	<0.16	<0.24	<0.16	<0.25	<0.16	<0.24	<0.13	<0.14	<0.13	<0.13	<0.14	<0.13	<0.14	<0.13	<0.14	<0.14	<0.13	<0.13
anthanthrene	ng/mL	<0.38	<0.53	<0.33	<0.53	<0.33	<0.51	<0.33	<0.48	<0.32	<0.48	<0.32	<0.48	<0.32	<0.48	<0.32	<0.5	<0.33	<0.48	<0.32	<0.48	<0.32	<0.48	<0.32	<0.48	<0.33	<0.51	<0.22	<0.32	<0.2	<0.31	<0.21	<0.31	<0.21	<0.32	<0.2	<0.31	<0.19	<0.2	<0.19	<0.19	<0.2	<0.19	<0.2	<0.19	<0.2	<0.2	<0.19	<0.19
coronene	ng/mL	<0.34	<0.47	<0.3	<0.47	<0.3	<0.46	<0.3	<0.44	<0.29	<0.44	<0.29	<0.44	<0.29	<0.44	<0.29	<0.45	<0.3	<0.44	<0.29	<0.44	<0.29	<0.44	<0.29	<0.44	<0.3	<0.46	<0.46	<0.69	<0.44	<0.67	<0.45	<0.67	<0.45	<0.69	<0.44	<0.67	<0.17	<0.18	<0.17	<0.17	<0.18	<0.17	<0.18	<0.17	<0.18	<0.18	<0.17	<0.17
1-nitronaphthalene	ng/mL	<0.02	<0.02	<0.02	<0.02	<0.02	<0.02	<0.02	<0.02	<0.01	<0.02	<0.01	<0.02	<0.01	<0.02	<0.01	<0.02	<0.02	<0.02	<0.01	<0.02	<0.01	<0.02	<0.01	<0.02	<0.02	<0.02	<0.05	<0.07	<0.04	<0.07	<0.04	<0.07	<0.04	<0.07	<0.04	<0.07	<0.01	<0.01	<0.01	<0.01	<0.01	<0.01	<0.01	<0.01	<0.01	<0.01	<0.01	<0.01
2-nitronaphthalene	ng/mL	<0.11	<0.15	<0.09	<0.15	<0.09	<0.15	<0.09	<0.14	<0.09	<0.14	<0.09	<0.14	<0.09	<0.14	<0.09	<0.14	<0.09	<0.14	<0.09	<0.14	<0.09	<0.14	<0.09	<0.14	<0.09	<0.15	<0.78	<1.16	<0.74	<1.12	<0.75	<1.12	<0.75	<1.16	<0.74	<1.12	<0.06	<0.06	<0.06	<0.06	<0.06	<0.06	<0.06	<0.06	<0.06	<0.06	<0.06	<0.06
3-nitroacenaphthene	ng/mL	<0.28	<0.39	<0.24	<0.39	<0.24	<0.38	<0.24	<0.36	<0.24	<0.36	<0.24	<0.36	<0.24	<0.36	<0.24	<0.37	<0.24	<0.36	<0.24	<0.36	<0.23	<0.36	<0.24	<0.36	<0.24	<0.38	0.1	<0.08	<0.05	<0.08	<0.05	<0.08	<0.05	<0.08	<0.05	<0.08	<0.14	<0.15	<0.14	<0.14	<0.14	<0.14	<0.15	<0.14	<0.15	<0.14	<0.14	<0.14
5-nitroacenaphthene	ng/mL	<0.04	<0.06	<0.04	<0.06	<0.04	<0.06	<0.04	<0.05	<0.04	<0.05	<0.04	<0.05	<0.04	<0.05	<0.04	<0.05	<0.04	<0.05	<0.04	<0.05	<0.03	<0.05	<0.04	<0.05	<0.04	<0.06	<0.08	<0.12	<0.08	<0.12	<0.08	<0.12	<0.08	<0.12	<0.08	<0.12	<0.02	<0.02	<0.02	<0.02	<0.02	<0.02	<0.02	<0.02	<0.02	<0.02	<0.02	<0.02
2-nitrofluorene	ng/mL	<0.04	<0.05	<0.03	<0.05	<0.03	<0.05	<0.03	<0.05	<0.03	<0.05	<0.03	<0.05	<0.03	<0.05	<0.03	<0.05	<0.03	<0.05	<0.03	<0.05	<0.03	<0.05	<0.03	<0.05	<0.03	<0.05	0.04	0.02	<0.01	<0.02	<0.01	<0.02	<0.01	<0.02	<0.01	<0.02	<0.02	<0.02	<0.02	<0.02	<0.02	<0.02	<0.02	<0.02	<0.02	<0.02	<0.02	<0.02
9-nitroanthracene	ng/mL	<0.13	<0.18	<0.11	<0.18	<0.11	<0.17	<0.11	<0.17	<0.11	<0.17	<0.11	<0.17	<0.11	<0.17	<0.11	<0.17	<0.11	<0.17	<0.11	<0.17	<0.11	<0.17	<0.11	<0.17	<0.11	<0.17	<0.65	<0.96	<0.61	<0.94	<0.62	<0.94	<0.62	<0.96	<0.61	<0.94	<0.07	<0.07	<0.07	<0.07	<0.07	<0.07	<0.07	<0.07	<0.07	<0.07	<0.07	<0.07
9-nitrophenanthrene	ng/mL	<0	<0.01	<0	<0.01	<0	<0.01	<0	<0.01	<0	<0.01	<0	<0.01	<0	<0.01	<0	<0.01	<0	<0.01	<0	<0.01	<0	<0.01	<0	<0.01	<0	<0.01	<0.11	<0.17	<0.11	<0.16	<0.11	<0.16	<0.11	<0.17	<0.11	<0.16	<0	<0	<0	<0	<0	<0	<0	<0	<0	<0	0	<0
3-nitrophenanthrene	ng/mL	<0.03	<0.04	<0.02	<0.04	<0.02	<0.04	<0.02	<0.04	0.03	0.06	0.03	<0.04	<0.02	0.06	0.02	<0.04	<0.02	<0.04	<0.02	<0.04	<0.02	<0.04	<0.02	<0.04	<0.02	<0.04	<1.65	<2.45	<1.56	<2.39	<1.59	<2.39	<1.59	<2.45	<1.56	<2.39	<0.01	<0.01	<0.01	<0.01	<0.01	<0.01	<0.01	<0.01	<0.01	<0.01	<0.01	<0.01
2-nitrofluoranthene	ng/mL	<0.05	<0.07	<0.04	<0.07	<0.04	<0.07	<0.04	<0.06	<0.04	<0.06	<0.04	<0.06	<0.04	<0.06	<0.04	<0.06	<0.04	<0.06	<0.04	<0.06	<0.04	<0.06	<0.04	<0.06	<0.04	<0.07	<0.02	<0.03	<0.02	<0.03	<0.02	<0.03	<0.02	<0.03	<0.02	<0.03	<0.03	<0.03	<0.03	<0.03	<0.03	<0.03	<0.03	<0.03	<0.03	<0.03	<0.03	<0.03
3-nitrofluoranthene	ng/mL	<0.01	<0.02	<0.01	<0.02	<0.01	<0.02	<0.01	<0.02	<0.01	<0.02	<0.01	<0.02	<0.01	<0.02	<0.01	<0.02	<0.01	<0.02	<0.01	<0.02	<0.01	<0.02	<0.01	<0.02	<0.01	<0.02	<0.02	<0.04	<0.02	<0.03	<0.02	<0.03	<0.02	<0.04	<0.02	<0.03	<0.01	<0.01	<0.01	<0.01	<0.01	<0.01	<0.01	<0.01	<0.01	<0.01	<0.01	<0.01
1-nitropyrene	ng/mL	0.03	0.06	0.06	<0.03	0.04	<0.03	0.03	<0.03	<0.02	0.06	<0.02	<0.03	<0.02	0.04	<0.02	<0.03	<0.02	<0.03	<0.02	0.04	<0.02	0.04	<0.02	<0.03	<0.02	<0.03	<0.04	<0.07	<0.04	<0.07	<0.04	<0.07	<0.04	<0.07	<0.04	<0.07	<0.01	<0.01	<0.01	<0.01	<0.01	<0.01	<0.01	<0.01	<0.01	<0.01	<0.01	<0.01
2-nitropyrene	ng/mL	<0.01	<0.01	<0.01	<0.01	<0.01	<0.01	<0.01	<0.01	<0.01	<0.01	<0.01	<0.01	<0.01	<0.01	<0.01	<0.01	<0.01	<0.01	<0.01	<0.01	<0.01	<0.01	<0.01	<0.01	<0.01	<0.01	<0.01	<0.02	<0.01	<0.02	<0.01	<0.02	<0.01	<0.02	<0.01	<0.02	<0	<0	<0	<0	<0	<0	<0	<0	<0	<0	<0	<0
7-nitrobenzoaanthracene	ng/mL	<0.08	<0.11	<0.07	<0.11	<0.07	<0.11	<0.07	<0.1	<0.07	<0.1	<0.07	<0.1	<0.07	<0.1	<0.07	<0.11	<0.07	<0.1	<0.07	<0.1	<0.07	<0.1	<0.07	<0.1	<0.07	<0.11	0.02	0.02	<0.01	<0.01	<0.01	<0.01	<0.01	0.03	<0.01	0.02	<0.04	<0.04	<0.04	<0.04	<0.04	<0.04	<0.04	<0.04	<0.04	<0.04	<0.04	<0.04
6-nitrochrysene	ng/mL	<0.01	<0.01	<0.01	<0.01	<0.01	<0.01	<0.01	<0.01	<0.01	<0.01	<0.01	<0.01	<0.01	<0.01	<0.01	<0.01	<0.01	<0.01	<0.01	<0.01	<0.01	<0.01	<0.01	<0.01	<0.01	<0.01	<0.03	<0.05	<0.03	<0.05	<0.03	<0.05	<0.03	<0.05	<0.03	<0.05	<0	<0	<0	<0	<0	<0	<0	<0	<0	<0	<0	<0
1,3-dinitropyrene	ng/mL	<0	<0.01	0	<0.01	<0	<0	<0	<0	<0	<0	<0	<0	<0	<0	<0	<0	<0	<0	<0	<0	<0	<0	<0	<0	<0	<0	<11.25	<16.73	<10.67	<16.29	<10.86	<16.29	<10.86	<16.73	<10.67	<16.29	<0	<0	<0	<0	<0	<0	<0	<0	<0	<0	<0	<0
1,6-dinitropyrene	ng/mL	<0.03	<0.05	<0.03	<0.05	<0.03	<0.05	<0.03	<0.04	<0.03	<0.04	<0.03	<0.04	<0.03	<0.04	<0.03	<0.04	<0.03	<0.04	<0.03	<0.04	<0.03	<0.04	<0.03	<0.04	<0.03	<0.05	<135.29	<201.11	<128.29	<195.82	<130.54	<195.82	<130.54	<201.11	<128.29	<195.82	<0.02	<0.02	<0.02	<0.02	<0.02	<0.02	<0.02	<0.02	<0.02	<0.02	<0.02	<0.02
1,8-dinitropyrene	ng/mL	<0.01	<0.01	<0.01	<0.01	<0.01	<0.01	<0.01	<0.01	<0.01	<0.01	<0.01	<0.01	<0.01	<0.01	<0.01	<0.01	<0.01	<0.01	<0.01	<0.01	<0.01	<0.01	<0.01	<0.01	<0.01	<0.01	<53.66	<79.76	<50.88	<77.66	<51.78	<77.66	<51.78	<79.76	<50.88	<77.66	<0	<0	<0	<0	<0	<0	<0	<0	<0	<0	<0	<0
3-nitrobenzanthrone	ng/mL	<2.18	<3.05	<1.9	<3.05	<1.9	<2.96	<1.9	<2.81	<1.87	<2.81	<1.87	<2.81	<1.87	<2.81	<1.87	<2.88	<1.9	<2.81	<1.87	<2.81	<1.84	<2.81	<1.87	<2.81	<1.9	<2.96	<40.59	<60.33	<38.49	<58.75	<39.16	<58.75	<39.16	<60.33	<38.49	<58.75	<1.12	<1.15	<1.12	<1.12	<1.13	<1.12	<1.19	<1.12	<1.15	<1.13	<1.12	<1.12
6-nitrobenzoapyrene	ng/mL	<0.01	<0.02	<0.01	<0.02	<0.01	<0.02	<0.01	<0.02	<0.01	<0.02	<0.01	<0.02	<0.01	<0.02	<0.01	<0.02	<0.01	<0.02	<0.01	<0.02	<0.01	<0.02	<0.01	<0.02	<0.01	<0.02	<1.07	<1.58	<1.01	<1.54	<1.03	<1.54	<1.03	<1.58	<1.01	<1.54	<0.01	<0.01	<0.01	<0.01	<0.01	<0.01	<0.01	<0.01	<0.01	<0.01	<0.01	<0.01
1,4-naphthoquinone	ng/mL	<2.96	<4.14	<2.59	<4.14	<2.59	<4.02	<2.59	<3.81	<2.54	<3.81	<2.54	<3.81	<2.54	<3.81	<2.54	<3.91	<2.59	<3.81	<2.54	<3.81	<2.5	<3.81	<2.54	<3.81	<2.59	<4.02	113.41	<92.27	<58.86	159.1	147.7	<89.84	<59.9	<92.27	<58.86	<89.84	<1.52	<1.56	<1.52	<1.52	<1.54	<1.52	<1.61	<1.52	<1.56	<1.54	<1.52	<1.52
naphthalene-1-aldehyde	ng/mL	<0.42	<0.59	<0.37	<0.59	<0.37	<0.57	<0.37	<0.54	<0.36	<0.54	<0.36	<0.54	<0.36	<0.54	<0.36	<0.55	<0.37	<0.54	<0.36	<0.54	<0.35	<0.54	<0.36	<0.54	<0.37	<0.57	<0.33	<0.49	<0.31	<0.48	<0.32	<0.48	<0.32	<0.49	<0.31	<0.48	<0.22	<0.22	<0.22	<0.22	<0.22	<0.22	<0.23	<0.22	<0.22	<0.22	<0.22	<0.22
dibenzofuran	ng/mL	<1.08	<1.51	<0.94	<1.51	<0.94	<1.47	<0.94	<1.39	<0.93	<1.39	<0.93	<1.39	<0.93	<1.39	<0.93	<1.43	<0.94	<1.39	<0.93	<1.39	<0.91	<1.39	<0.93	<1.39	<0.94	<1.47	<1.04	<1.54	<0.98	<1.5	<1	<1.5	<1	<1.54	<0.98	<1.5	<0.56	<0.57	<0.56	<0.56	<0.56	<0.56	<0.59	<0.56	<0.57	<0.56	<0.56	<0.56
9-fluorenone	ng/mL	<2.89	<4.04	<2.53	<4.04	<2.53	<3.93	<2.53	<3.72	<2.48	<3.72	<2.48	<3.72	<2.48	<3.72	<2.48	<3.82	<2.53	<3.72	<2.48	<3.72	<2.44	<3.72	<2.48	<3.72	<2.53	<3.93	<1.65	<2.45	<1.56	<2.38	<1.59	<2.38	<1.59	<2.45	<1.56	<2.38	<1.49	<1.52	<1.49	<1.49	<1.51	<1.49	<1.57	<1.49	<1.52	<1.51	<1.49	<1.49
6H-benzo[c]chromen-6-one	ng/mL	2.02	2.83	1.77	2.83	1.15	<1.74	1.35	<1.65	<1.1	<1.65	<1.1	<1.65	<1.1	<1.65	1.41	<1.69	<1.12	<1.65	<1.1	<1.65	<1.08	1.89	<1.1	<1.65	<1.12	<1.74	<0.62	1.3	<0.58	<0.89	<0.59	<0.89	<0.59	<0.91	<0.58	<0.89	<0.66	<0.67	<0.66	<0.66	<0.67	<0.66	<0.7	<0.66	<0.67	<0.67	<0.66	<0.66
9,10-anthraquinone	ng/mL	4.07	5.94	4.62	6.98	2.71	<3.19	3.31	3.05	2.32	4.84	2.12	3.16	<2.01	<3.02	3.5	<3.1	<2.05	<3.02	<2.01	<3.02	<1.98	6.18	<2.01	<3.02	<2.05	<3.19	<1.69	<2.52	<1.61	<2.45	<1.63	<2.45	<1.63	<2.52	<1.61	<2.45	<1.21	<1.23	<1.21	<1.21	<1.22	<1.21	<1.28	<1.21	<1.23	<1.22	<1.21	<1.21
benzo-a-fluoren-11-one	ng/mL	<0.13	<0.18	<0.11	<0.18	<0.11	<0.18	<0.11	<0.17	<0.11	<0.17	<0.11	<0.17	<0.11	<0.17	<0.11	<0.17	<0.11	<0.17	<0.11	<0.17	<0.11	<0.17	<0.11	<0.17	<0.11	<0.18	<0.15	<0.22	<0.14	<0.21	<0.14	<0.21	<0.14	<0.22	<0.14	<0.21	<0.07	<0.07	<0.07	<0.07	<0.07	<0.07	<0.07	<0.07	<0.07	<0.07	<0.07	<0.07
benzo-b-fluoren-11-one	ng/mL	<0.11	<0.15	<0.09	<0.15	<0.09	<0.15	<0.09	<0.14	<0.09	<0.14	<0.09	<0.14	<0.09	<0.14	<0.09	<0.14	<0.09	<0.14	<0.09	<0.14	<0.09	<0.14	<0.09	<0.14	<0.09	<0.15	<0.16	<0.23	<0.15	<0.23	<0.15	<0.23	<0.15	<0.23	<0.15	<0.23	<0.06	<0.06	<0.06	<0.06	<0.06	<0.06	<0.06	<0.06	<0.06	<0.06	<0.06	<0.06
benzanthrone	ng/mL	<0.16	<0.22	<0.14	<0.22	<0.14	<0.22	<0.14	<0.2	<0.14	<0.2	<0.14	<0.2	<0.14	<0.2	<0.14	<0.21	<0.14	<0.2	<0.14	<0.2	<0.13	<0.2	<0.14	<0.2	<0.14	<0.22	<0.2	<0.29	<0.19	<0.29	<0.19	<0.29	<0.19	<0.29	<0.19	<0.29	<0.08	<0.08	<0.08	<0.08	<0.08	<0.08	<0.09	<0.08	<0.08	<0.08	<0.08	<0.08
benz(a)anthracene-7.12-dione	ng/mL	<0.05	<0.07	<0.05	<0.07	<0.05	<0.07	<0.05	<0.07	<0.04	<0.07	<0.04	<0.07	<0.04	<0.07	0.05	<0.07	<0.05	<0.07	<0.04	<0.07	<0.04	<0.07	<0.04	<0.07	<0.05	<0.07	<0.09	<0.13	<0.08	<0.13	<0.09	<0.13	<0.09	<0.13	<0.08	<0.13	<0.03	<0.03	<0.03	<0.03	<0.03	<0.03	<0.03	<0.03	<0.03	<0.03	<0.03	<0.03
5,12-naphthacenequinone	ng/mL	<0.02	<0.03	<0.02	<0.03	<0.02	<0.03	<0.02	<0.02	<0.02	<0.02	<0.02	<0.02	<0.02	<0.02	<0.02	<0.02	<0.02	<0.02	<0.02	<0.02	<0.02	<0.02	<0.02	<0.02	0.02	<0.03	<0.01	<0.02	<0.01	<0.02	<0.01	<0.02	<0.01	<0.02	<0.01	<0.02	<0.01	<0.01	<0.01	<0.01	<0.01	<0.01	<0.01	<0.01	<0.01	<0.01	<0.01	<0.01
6H-benzo[c,d]pyren-6-one	ng/mL	<0.08	<0.12	<0.07	<0.12	<0.07	<0.11	<0.07	<0.11	<0.07	<0.11	<0.07	<0.11	<0.07	<0.11	<0.07	<0.11	<0.07	<0.11	<0.07	<0.11	<0.07	<0.11	<0.07	<0.11	<0.07	<0.11	<0.03	<0.04	<0.03	<0.04	<0.03	<0.04	<0.03	<0.04	<0.03	<0.04	<0.04	<0.04	<0.04	<0.04	<0.04	<0.04	<0.05	<0.04	<0.04	<0.04	<0.04	<0.04
BAL, bronchoalveolar lavage; PAH, polycyclic aromatic hydrocarbon; 1d, 1st Day of hospitalization; R, pooled samples from three sites of the right lung; L, pooled samples from two sites of the left lung; R+L, pooled samples from five sites of lungs
[truncated: 15 more columns]

## Sheet: Urine
Raw data from OH-PAHs analyses in urine samples of patients with inhalation injury during their hospitalization
Analyte	Unit	Patient_1 1d	Patient_1 3d	Patient_1 7d	Patient_1 14d	Patient_2 1d	Patient_2 3d	Patient_2 5d	Patient_2 7d	Patient_2 14d	Patient_3 1d	Patient_3 3d	Patient_3 5d	Patient_3 7d	Patient_3 14d	Patient_4 1d	Patient_4 3d	Patient_4 5d	Patient_4 7d	Patient_5 1d	Patient_5 3d	Patient_5 5d	Patient_5 7d	Patient_5 14d	Patient_6 1d	Patient_6 3d	Patient_6 5d	Patient_6 7d	Patient_6 14d	Patient_7 1d	Patient_7 3d	Patient_7 5d	Patient_7 7d	Patient_7 14d	Patient_8 1d	Patient_8 3d	Patient_8 5d	Patient_8 7d	Patient_8 14d	Patient_9 1d	Patient_9 3d	Patient_9 5d	Patient_9 7d	Patient_9 14d	Patient_10 1d	Patient_10 3d	Patient_10 5d	Patient_10 7d	Patient_10 14d
1-hydroxynaphthalene	ng/mL	25	1.05	<0,19	0.23	35.8	3.19	4.61	1.86	<0,19	82.4	2.33	1.62	2.96	0.45	98.4	3.6	0.62	0.43	17	0.56	<0,06	<0,19	<0,19	21.5	1.57	0.2	0.55	0.56	4.39	1.88	0.44	0.95	<0,19	3.32	0.27	0.06	0.03	6.51	1.71	0.72	0.28	0.05	1.02	9.52	0.45	0.08	0.04	0.06
2-hydroxynaphthalene	ng/mL	47.7	3.58	0.41	<0,32	20.1	2.69	6.55	0.9	0.46	67.4	5.92	1.98	1.01	0.83	40.1	3.76	1.2	0.86	3.02	2.05	<0,32	0.61	<0,32	26.7	2.39	0.54	1.04	1.83	13.2	10.2	1.4	2.13	<0,32	11.8	1.32	0.18	0.07	10.1	8.37	4.3	1.53	0.23	0.81	9.93	2.13	0.62	0.18	0.06
2-hydroxyfluorene	ng/mL	3.01	0.7	0.09	0.02	2.64	0.23	0.7	0.09	0.05	8.17	2.3	1.88	0.76	0.62	7.35	0.81	0.22	0.2	1.27	0.97	0.08	0.27	0.11	3.3	0.42	0.12	0.3	0.71	1.73	2.33	0.25	0.36	0.08	2.18	0.56	0.13	0.07	0.64	1.26	0.9	0.1	0.03	0.11	1.67	0.29	0.17	0.06	0.02
3-hydroxyfluorene	ng/mL	0.79	0.04	<0.01	<0.01	0.5	0.04	0.06	0.01	0.01	1.61	0.09	0.07	0.03	<0.01	2.21	0.15	0.04	0.02	0.33	0.09	<0.01	0.01	<0.01	1	0.04	0.01	0.01	<0.01	0.33	0.23	0.02	0.02	<0.01	0.17	0.02	<0.006	<0.006	0.18	0.1	0.04	0.01	<0.006	0.02	0.17	0.04	0.01	<0.006	<0.006
1-hydroxypyrene	ng/mL	0.5	0.05	<0.01	<0.02	0.64	0.09	0.03	<0.01	<0.01	2.1	1.12	0.44	0.06	0.23	12.4	2.1	0.28	0.17	0.76	0.42	<0.01	0.08	<0.01	8.67	0.5	0.17	0.39	0.57	0.62	1.24	0.05	0.09	<0.01	0.99	0.12	0.02	0.01	0.13	0.35	0.2	0.05	<0.006	0.01	1.23	0.14	0.03	0.01	0.01
3-hydroxybenzo(a)pyrene	ng/mL	<0.02	<0.02	<0.02	<0.02	<0.02	<0.02	<0.02	<0.02	<0.02	<0.07	<0.02	<0.02	<0.02	<0.02	<0.02	<0.02	<0.02	<0.02	<0.02	<0.02	<0.02	<0.02	<0.02	<0.02	<0.02	<0.02	<0.02	<0.02	<0.02	<0.02	<0.02	<0.02	<0.02	<0.002	0.01	<0.002	<0.002	<0.002	0.01	0	<0.002	<0.002	<0.002	<0.002	<0.002	<0.002	<0.002	<0.002
2/3-hydroxyphenanthrene	ng/mL	1.55	0.14	0.02	0.01	1.72	0.13	0.22	0.02	<0.0100	10.9	2.09	0.88	0.24	0.43	20.9	1.35	0.14	0.14	0.63	0.36	<0.01	0.04	<0.0100	12.7	0.7	0.22	0.57	0.63	0.75	0.99	0.07	0.14	0.02	0.78	0.13	0.03	0.01	0.23	0.31	0.19	0.03	0.02	0.03	2.25	0.17	0.05	0.01	<0.006
9- hydroxyphenanthrene	ng/mL	0.13	<0.02	<0.01	<0.01	<0.02	<0.02	0.03	<0.01	<0.01	0.96	0.06	<0.01	<0.02	0.05	0.19	0.02	<0.01	<0.01	0.09	<0.01	<0.01	<0.02	<0.01	0.29	0.05	<0.01	0.02	0.03	0.07	<0.01	<0.01	<0.01	<0.01	0.05	0.02	<0.006	<0.006	0.02	0.03	0.02	0.01	<0.006	<0.006	0.39	0.01	0.01	<0.006	0.01
1-hydroxyphenanthrene	ng/mL	0.73	0.06	0.02	0.01	0.38	0.03	0.06	<0.01	<0.01	7.79	1.2	1.23	0.36	0.34	19.4	1.41	0.23	0.12	0.6	0.27	<0.01	0.05	<0.01	21.3	1.48	0.47	0.66	1.65	0.41	0.39	0.02	0.04	0.01	0.8	0.09	0.03	0.02	0.19	0.26	0.09	0.02	0.02	0.02	1.1	0.15	0.03	0.02	0.02
4-hydroxyphenanthrene	ng/mL	0.26	<0.01	0.02	<0.01	0.29	0.03	0.06	<0.01	<0.01	1.85	0.38	0.22	0.05	0.05	3.74	0.31	0.02	0.03	0.09	0.07	<0.01	<0.01	<0.01	1.21	0.23	0.09	0.16	0.29	0.11	0.12	<0.01	0.02	<0.01	0.08	<0.006	<0.006	<0.006	0.05	0.03	0.02	<0.006	<0.006	<0.006	0.25	0.02	<0.006	<0.006	<0.006
1-hydroxypyrene	ng/mL	0.5	0.05	<0.01	<0.02	0.64	0.09	0.03	<0.01	<0.01	2.1	1.12	0.44	0.06	0.23	12.4	2.1	0.28	0.17	0.76	0.42	<0.01	0.08	<0.01	8.67	0.5	0.17	0.39	0.57	0.62	1.24	0.05	0.09	<0.01	0.99	0.12	0.02	0.01	0.13	0.35	0.2	0.05	<0.006	0.01	1.23	0.14	0.03	0.01	0.01
3-hydroxybenzo(a)pyrene	ng/mL	<0.02	<0.02	<0.02	<0.02	<0.02	<0.02	<0.02	<0.02	<0.02	<0.07	<0.02	<0.02	<0.02	<0.02	<0.02	<0.02	<0.02	<0.02	<0.02	<0.02	<0.02	<0.02	<0.02	<0.02	<0.02	<0.02	<0.02	<0.02	<0.02	<0.02	<0.02	<0.02	<0.02	<0.002	0.01	<0.002	<0.002	<0.002	0.01	0	<0.002	<0.002	<0.002	<0.002	<0.002	<0.002	<0.002	<0.002
OH-PAHs, hydroxylated metabolites of polycyclic aromatic hydrocarbons; 1d, 1st Day of hospitalization
